# Supplementary material for: Eggs of Schistosoma japonicum deposited in the spleen induce apoptosis of splenic T cells in C57BL/6 mice
Source: Parasitol Res. 2025 Mar 10;124(3):31. doi: 10.1007/s00436-025-08474-4 (PMC11891099; doi:10.1007/s00436-025-08474-4)
Supplement: Supplementary file 4 — Supplementary file4 (XLSX 13 KB) [file 436_2025_8474_MOESM4_ESM.xlsx]

## Sheet: Figure 4b
	Apoptotic T cells												Apoptotic B cells
	Naive				immunized				infected				Naive				immunized				infected
SEA(μg/ml )	Medium	40	80	120	Medium	40	80	120	Medium	40	80	120	Medium	40	80	120	Medium	40	80	120	Medium	40	80	120
	12.08	41.96	41.96	29.86	21.43	27.79	26.96	74.33	31.16	43.1	40.31	75.56	14.15	21	62.04	74.02	23.08	29.33	28.43	40.08	26.17	11.59	10.56	24.05
	9.85	41.14	32.79	42.27	22.07	24.69	28.14	68.74	43.93	36.26	48.59	59.81	14.16	46.87	57.22	78.16	23.96	33.07	36.33	39.72	22.09	13.4	27.66	13.05
	15.68	36.29	35.23	48.59	20.25	22.96	28.31	72.84	34.71	51.27	47.17	64.85	17.8	64.96	50.15	79.55	20.87	35.85	32.37	36.58	20.33	15.51	24.12	41.5
	10.98	28.63	28.25	42.2	17.91	31.14	28.74	71.83	23.58	27.6	32.45	41.86	12.26	43.88	44.54	76.35	24.55	34.57	33.51	35.78	34.08	22.03	25.82	15.81

## Sheet: Figure 3k,3l
	T lymphocyte (%)					B lymphocyte (%)
Normal	36.15	38.69	39.62	38.01	36,57	64.44	59.81	67.4	56.71	66.93
5 wks pi	41.69	39.38	43.08	38.35	39.41	54.32	60.5	56.09	59.67	66.19
8 wks pi	25.63	24.61	20.32	25	21.11	42.8	42.56	44.99	36.24	43.94
16 wks pi	19.01	25.33	17.84	22.12	18.9	36.33	38.87	32.61	43.21	39.26
	Apoptotic T cell(%)					Apoptotic B cell(%)
Normal	1.33	1.58	1.27	1.76	3.57	4.41	3.49	5.86	2.56	3.2
5 wks pi	5.43	3.2	2.64	3.43	1.77	6.2	5.03	5.55	4.63	5.89
8 wks pi	9.88	14.21	10.57	11.51	10.3	8.07	10.76	7.1	8.7	9.63
16 wks pi	5.58	7.21	6.39	7.82	6.03	5.81	5.9	8.43	6.92	6.04
				9
